# Supplementary material for: Angiotensin II system in the nucleus tractus solitarii contributes to autonomic dysreflexia in rats with spinal cord injury
Source: PLoS One. 2017 Jul 24;12(7):e0181495. doi: 10.1371/journal.pone.0181495 (PMC5524360; doi:10.1371/journal.pone.0181495)
Supplement: S1 Data — (XLSX) [file pone.0181495.s002.xlsx]

## Sheet: Sheet1
Fig.1 MAP(mmHg)
	Control						SCI
Baseline	105	110	107	103	102		95	100	91	108	110
CD	108	111	113	109	114		119	126	131	141	143
Fig.2 Slope(HR/MAP)
Control	SCI	SCI+CD
-0.75	-0.51	-0.26
-0.8	-0.34	-0.37
-1.02	-0.48	-0.33
-0.88	-0.58	-0.18
-0.9	-0.42	-0.39
Fig.3 MAP(mmHg)						Fig.3 Slope(HR/MAP)
CD	10minCD	30minCD	60minCD	CD		CD	10minCD	30minCD	60minCD	CD
33	6	10	31	34		-0.26	-0.61	-0.55	-0.28	-0.25
33	11	15	19	33		-0.37	-0.43	-0.44	-0.4	-0.38
40	12	14	24	39		-0.33	-0.32	-0.31	-0.35	-0.32
26	9	7	32	27		-0.18	-0.28	-0.28	-0.3	-0.18
24	9	10	17	23		-0.39	-0.69	-0.4	-0.4	-0.37
Fig.4 MAP(mmHg)						Fig.4 Slope(HR/MAP)
CD	30minCD	60minCD				CD	30minCD	60minCD
10	20	25				-0.98	-0.72	-0.65
15	24	26				-1.1	-0.82	-0.84
9	21	27				-0.91	-0.7	-0.69
7	18	20				-0.97	-0.79	-0.71
10	21	20				-0.99	-0.75	-0.61
Fig.5 MAP(mmHg)						Fig.5 Slope(HR/MAP)
CD	SAD	10minCD	30minCD	60minCD		baseline	SAD
33	38	30	32	33		-0.524752	-0.123232
25	30	26	28	23		-0.484849	-0.110345
24	35	25	36	29		-0.482759	-0.104494
30	36	35	28	30		-0.46875	-0.12967
24	37	36	28	37		-0.488372	-0.0663366
