# Supplementary material for: Angiotensin II system in the nucleus tractus solitarii contributes to autonomic dysreflexia in rats with spinal cord injury
Source: PLoS One. 2017 Jul 24;12(7):e0181495. doi: 10.1371/journal.pone.0181495 (PMC5524360; doi:10.1371/journal.pone.0181495)
Supplement: S2 Data — (XLSX) [file pone.0181495.s003.xlsx]

## Sheet: MAP、HR
MAP
			control	1w	2w	3w	4w	5w	6w
	No	1	105.4	95.7	93.2	91.8	94.9	98.2	95.4
		2	109.5	67.4	77.6	91.3	87.2	103.1	100.2
		3	107.2	90.1	89	100.2	103.1	88.2	61.1
		4	103.2	81.1	90	80.3	92.8	99.5	107.6
		5	103.5	82.722	91.8	81.906	94.656	101.49	109.752
HR
			control	1w	2w	3w	4w	5w	6w
	No	1	411.923	508.128	535.2	489.13	459.572	523.125	515.7
		2	421.707	524.9	480.7	435.7	498.1	435.121	424.168
		3	410.835	497.353	504.116	542.1	462.567	439.472	428.41
		4	402.459	510.322	502.031	482.13	428.9	401.2	392.27
		5	413.8	520.528	512.071	491.772	437.478	409.224	400.115

## Sheet: control+SCI after CD
MAP and HR changes after CD in control and SCI rats
								MAP	Before	1 week	2 week	3 week	4 week	5 week	6 week
con									105.4	95.7	93.2	91.8	94.9	98.2	95.4
		MAP（mmHg）			HR（bate/min）				109.5	67.4	77.6	91.3	87.2	103.1	100.2
		baseline	CD	change	baseline	CD	change		107.2	90.1	89	100.2	103.1	88.2	91
	1	105.4	108.423	3.0229	411.9	420.268	8.3681		103.2	81.1	90	80.3	92.8	99.5	107.6
	2	109.5	111.38	1.8802	421.7	426.652	4.9521		102.4	82.7	91.8	81.9	94.7	101.5	109.8
	3	107.2	112.933	5.7325	410.8	414.314	3.514
	4	103.2	108.617	5.4165	402.5	403.349	0.8485
	5	102.4	113.51	11.1102	418.9	421.679	2.7788
sum	mean	105.54	110.972	5.43246	413.16	417.252	4.0923	HR	Before	1 week	2 week	3 week	4 week	5 week	6 week
	SD	2.90654	2.37165	3.56201	7.52782	8.93021	2.81086		411.9	508.1	535.2	489.1	459.6	523.1	515.7
									421.7	524.9	480.7	435.7	498.1	435.1	424.2
SCI									410.8	497.4	504.1	542.1	462.6	439.5	428.4
		MAP（mmHg）			HR（bate/min）				402.5	510.3	502	482.1	456.8	401.2	392.3
		baseline	CD	change	baseline	CD	change		418.9	520.5	512.1	491.8	437.5	409.2	400.1
	1	95.4	119.4	24	515.7	497.7	-18
	2	100.2	126.2	26	424.2	397.2	-27		0.245877
	3	91	131	40	428.4	409.4	-19
	4	107.6	140.6	33	392.3	380.3	-12
	5	109.8	142.8	33	400.1	379.1	-21
sum	mean	100.8	132	31.2	432.14	412.74	-19.4		2
	SD	7.94984	9.79796	6.37966	49.1759	49.1296	5.41295

## Sheet: BRS sum
	MAP	HR			MAP	HR			MAP	HR			MAP	HR			MAP	HR
con	85.9141	356.239		con-2	95.1519	481.874		con-3	36.9571	471.918		con-4	59.3189	481.726
	155.214	303.778			165.109	425.647			124.282	382.5			158.258	394.787
	69.3	-52.4608			69.9576	-56.2271			87.325	-89.4186			98.9396	-86.9397
		-0.75701				-0.803704				-1.02397				-0.878715
1w-1	110.015	231.632		1w-2	210.446	246.143		1w-3	41.7939	443.459		1w-4	101.819	189.752		1w-5	98.7405	232.06
	126.047	231.385			211.196	249.097			42.9866	442.495			112.541	189.433			133.898	231.385
	145.849	231.345			207.796	251.128			43.7394	436.146			156.869	189.164			170.84	231.466
	164.891	231.117			203.043	252.207			61.0166	434.82			164.883	185.037			199.235	237.66
	179.56	231.909			196.379	252.876			73.4893	436.98			-63.0637	4.715			210.191	247.681
	190.04	231.873			188.425	253.296			76.9068	437.816				-0.0747657			203.983	252.074
	199.14	237.266			179.223	254.256			79.123	438.04							184.861	253.695
	206.154	243.669			31.2232	-8.1134			-37.3291	8.6396							165.04	255.495
	210.446	246.143				-0.259852				-0.231444							-111.45	24.1098
	-100.431	14.5109																-0.216328
		-0.144486
2w-1	73.2374	435.495		2w-2	118.432	403.518		2w-3	119.172	394.245		2w-4	53.6987	457.352		2w-5	54.0558	457.221
	82.4805	434.745			118.829	394.392			117.465	396.945			56.6853	455.658			56.2923	455.993
	94.6125	433.329			118.733	396.962			158.753	397.655			82.7768	454.24			57.4635	456.021
	113.387	432.64			163.686	397.496			202.062	395.664			108.999	452.469			76.2543	454.366
	127.788	430.457			201.627	395.71			206.779	334.472			111.058	449.765			96.3508	453.329
	133.312	427.488			207.593	337.045			211.521	384.667			110.36	447.938			107.77	452.699
	134.387	424.854			211.521	384.667			-92.3488	9.5776			109.926	445.881			111.263	451.266
	134.384	421.52			93.089	-18.8511				-0.103711			-56.2276	11.4711			110.437	449.814
	-61.147	13.9748				-0.202506								-0.204012			-56.3814	7.4068
		-0.228544																-0.13137
3w-1	76.4154	330.731		3w-2				3w-3				3w-4	103.076	440.062		3w-5	165.04	255.495
	56.6695	344.618			53.6872	334.682			211.196	249.097			151.372	443.149			133.898	231.385
	52.4926	348.842			85.9342	344.738			207.796	251.128			157.362	427.384			170.84	231.466
	52.2933	349.636			102.775	313.935			203.043	252.207			150.926	419.658			199.235	237.66
	80.9952	345.372			111.729	283.908			196.379	252.876			147.784	418.747			184.861	253.695
	-28.7019	14.6417			122.027	260.042			188.425	253.296			142.217	419.146			203.983	252.074
		-0.51013			130.704	258.394			22.7706	-4.1993			-54.2858	21.3159			-70.086	24.1098
					-130.704	86.3446				-0.184418				-0.392661				-0.344003
						-0.660612
4w-1	95.4593	486.149	4w-2	66.4789	339.731	4w-3	76.4154	386.344	4w-4	103.726	232.209	4w-5	103.47	232.101
	70.9049	487.552		73.7445	344.618		56.6695	406.947		105.939	232.465		148.627	238.593
	54.493	493.892		81.4045	348.842		52.4926	424.317		121.766	236.264		172.438	235.926
	50.9989	496.355		88.6879	349.636		52.2933	433.31		163	240.003		167.045	227.751
	76.1868	489		94.0845	345.372		80.9952	431.103		173.239	241.262		159.979	202.594
	122.876	481.847		-27.6056	9.9054		113.803	423.792		173.902	236.931		-68.9676	29.5074
	139.332	476.234			-0.358819		135.951	365.422		171.766	233.715			-0.427844
	144.924	470.579					-83.6574	67.8887		169.369	231.166
	93.9252	25.7762						-0.811509		-70.1757	10.0963
		0.274433									-0.143872
5w-1	72.2584	450.718	5w-2	58.864	407.495	5w-3	56.2536	414.031	5w-4	81.5267	492.412	5w-5	68.8816	470.356
	72.1389	442.902		74.876	403.274		72.2606	406.622		85.4129	492.763		74.7825	470.685
	103.076	440.062		85.6151	398.621		109.086	407.302		87.3405	491.16		81.9079	468.4
	151.372	443.149		96.1112	414.127		142.476	410.435		89.8022	491.616		84.7804	463.87
	157.362	427.384		105.91	417.212		164.319	441.577		91.5771	490.702		88.4307	463.071
	150.926	419.658		115.164	410.39		168.714	419.262		94.0671	489.892		90.9272	461.202
	147.784	418.747		125.05	389.616		-112.461	34.9551		96.039	487.832		93.5555	460.035
	142.217	419.146		128.629	386.144			-0.31082		95.7444	486.354		-24.6739	10.3214
	137.785	418.879		131.256	364.552					-14.5123	6.4091			-0.418312
	-85.1035	31.8389		-72.3925	52.6599						-0.441632
		-0.37412			-0.727422
6w-1	41.7023	412.588	6w-2	86.4373	422.021	6w-3	35.8002	328.474	6w-4	72.8991	347.64	6w-5	106.56	351.672
	48.9268	410.54		82.159	421.883		53.6872	334.682		52.2357	363.388		136.372	353.51
	58.864	407.495		69.0506	425.676		85.9342	344.738		42.0908	354.843		155.286	339.513
	74.876	403.274		58.8276	427.223		102.775	313.935		51.8982	357.222		142.894	332.803
	85.6151	398.621		53.1631	428.632		111.729	283.908		93.4117	383.482		130.125	332.568
	96.1112	414.127		51.1511	429.515		122.027	260.042		118.112	381.747		124.488	330.496
	105.91	417.212		35.2862	-7.6319		130.704	258.394		110.54	381.889		48.7258	-21.1764
	115.164	410.39			-0.216286		-94.9037	86.3446		110.924	393.788			-0.434603
	121.531	400.974						-0.909813		-76.0207	46.148
	125.05	389.616									-0.607045
	128.629	386.144
	129.592	370.818
	131.256	364.552
	132.79	362.273
	133.388	357.557
	-91.6857	55.0306
		-0.600209
			汇总	c	1	2	3	4	5	6
				0.25	0.14	0.23	0.51	0.27	0.37	0.6
				0.8	0.26	0.2	0.66	0.36	0.42	0.22
				1.02	0.23	0.1	0.18	0.81	0.73	0.91
				0.88	0.07	0.2	0.39	0.14	0.31	0.61
					0.22	0.13	0.34	0.43	0.44	0.44

## Sheet: MAP and HR after Losartan
MAP and HR changes in CD after losartan microinjection into NTS
No.1		MAP change	HR change	No.2		MAP change	HR change	No.3		MAP change	HR change	No.4		MAP change	HR change	No.5		MAP change	HR change
	baseline	112	450		baseline	94	462		baseline	90	449		baseline	73	467		baseline	94	456
	Glu	-12	-23		Glu	-13	-18		Glu	-3	-12		Glu	-3	10		Glu	-11	-1
	CD	24	-18		CD	26	-27		CD	40	-19		CD	33	-12		CD	33	-21
	los	-3	12		los	-3	14		los	-4	14		los	-6	-7		los	-11	0
	CD10min	9	-7		CD10min	9	-2		CD10min	12	-8		CD10min	11	-9		CD10min	6	-8
	CD30min	10	-3		CD30min	7	-2		CD30min	14	-11		CD30min	15	-6		CD30min	10	-1
	CD60min	17	-11		CD60min	32	-14		CD60min	24	-16		CD60min	19	-5		CD60min	31	-15
sum		MAP								HR
	CD	24	26	40	33	33			CD	-18	-27	-19	-12	-21
	los	-3	-3	-4	-6	-11			los	12	14	14	-7	0
	CD10min	9	9	12	11	6			CD10min	-7	-2	-8	-9	-8
	CD30min	10	7	14	15	10			CD30min	-3	-2	-11	-6	-1
	CD60min	17	32	24	19	31			CD60min	-11	-14	-16	-5	-15
		CD	los	CD10min	CD30min	CD60min			CD	los	CD10min	CD30min	CD60min
		24	-3	9	10	17			-18	12	-7	-3	-11
		26	-3	9	7	32			-27	14	-2	-2	-14
		40	-4	12	14	24			-19	14	-8	-11	-16
		33	-6	11	15	19			-12	-7	-9	-6	-5
		33	-11	6	10	31			-21	0	-8	-1	-15
	mean	31.2	-5.4	9.4	11.2	24.6
	SD	6.37966	3.36155	2.30217	3.27109	6.80441

## Sheet: BRS changes after losartan
BRS changes in CD after losartan microinjection into NTS
No.1					No.2					No.3					No.4					No.5
		ΔMAP	ΔHR	slope			ΔMAP	ΔHR	slope			ΔMAP	ΔHR	slope			ΔMAP	ΔHR	slope			ΔMAP	ΔHR	slope
	baseline BRS	91	-46	-0.505495		baseline BRS	100	-34	-0.34		baseline BRS	86	-41	-0.476744		baseline BRS	91	-53	-0.582418		baseline BRS	98	-41	-0.418367
	CD+BRS	109	-28	-0.256881		CD+BRS	97	-36	-0.371134		CD+BRS	113	-37	-0.327434		CD+BRS	104	-19	-0.182692		CD+BRS	75	-29	-0.386667
	LOS+BRS	108	-61	-0.564815		LOS+BRS	109	-59	-0.541284		LOS+BRS	103	-53	-0.514563		LOS+BRS	104	-88	-0.846154		LOS+BRS	89	-54	-0.606742
	LOS+10minCD+BRS	99	-60	-0.606061		LOS+10minCD+BRS	109	-47	-0.431193		LOS+10minCD+BRS	94	-30	-0.319149		LOS+10minCD+BRS	110	-31	-0.281818		LOS+10minCD+BRS	87	-60	-0.689655
	LOS+30minCD+BRS	108	-59	-0.546296		LOS+30minCD+BRS	108	-48	-0.444444		LOS+30minCD+BRS	108	-33	-0.305556		LOS+30minCD+BRS	109	-30	-0.275229		LOS+30minCD+BRS	73	-29	-0.39726
	LOS+60minCD+BRS	102	-29	-0.284314		LOS+60minCD+BRS	102	-41	-0.401961		LOS+60minCD+BRS	100	-35	-0.35		LOS+60minCD+BRS	106	-32	-0.301887		LOS+60minCD+BRS	75	-30	-0.4
															baseline			losartan
	BRS									mean	SD				map	hr
sum	baseline BRS	-0.505495	-0.34	-0.476744	-0.582418	-0.418367	-0.53	-0.48	-0.42	-0.469128	0.0753116				91	-46		108	-61
	CD+BRS	-0.256881	-0.371134	-0.327434	-0.182692	-0.386667	-0.2	-0.29	-0.3	-0.289351	0.0738114				100	-34		109	-59
	LOS+BRS	-0.564815	-0.541284	-0.514563	-0.846154	-0.606742	-0.66	-0.5	-0.63	-0.607945	0.111238				86	-41		103	-53
	LOS+10minCD+BRS	-0.606061	-0.431193	-0.319149	-0.281818	-0.689655	-0.6	-0.38	-0.66	-0.495984	0.161304				91	-53		104	-88
	LOS+30minCD+BRS	-0.546296	-0.444444	-0.305556	-0.275229	-0.39726	-0.52	-0.46	-0.55	-0.437348	0.105026				98	-41		89	-54
	LOS+60minCD+BRS	-0.284314	-0.401961	-0.35	-0.301887	-0.4	-0.38	0.33	-0.42	-0.27602	0.249641				100	-53		91	-60
															86	-41		103	-52
															98	-41		86	-54
															93.75	-43.75		99.125	-60.125
baseline BRS	CD+BRS	LOS+BRS	LOS+10minCD+BRS	LOS+30minCD+BRS	LOS+60minCD+BRS					ΔMAP	ΔHR	slopee（ΔHR/ΔMAP)			5.97016	6.56288		9.0307	11.7769
-0.505495	-0.256881	-0.564815	-0.606061	-0.546296	-0.284314				baseline	93.75±5.97	-43.75±6.56	-0.47±0.08
-0.34	-0.371134	-0.541284	-0.431193	-0.444444	-0.401961				losartan	99.13±9.03	-60.13±11.78	-0.61±0.11
-0.476744	-0.327434	-0.514563	-0.319149	-0.305556	-0.35
-0.582418	-0.182692	-0.846154	-0.281818	-0.275229	-0.301887
-0.418367	-0.386667	-0.606742	-0.689655	-0.39726	-0.4
-0.53	-0.2	-0.66	-0.6	-0.52	-0.38
-0.48	-0.29	-0.5	-0.38	-0.46	0.33
-0.42	-0.3	-0.63	-0.66	-0.55	-0.42							baseline	losartan	p
											ΔMAP	93.75±5.97	99.13±9.03	0.2821
											ΔHR	-43.75±6.56	-60.13±11.78	0.0014
											slopee（ΔHR/ΔMAP)	-0.47±0.08	-0.61±0.11	0.0045

## Sheet: dp dt
SCI-6w					SCI-6w							SCI-6w							SCI-6w							SCI-6w
MAP	MAP	HR	MAP		MAP	HR	MAP	MAP	ABP	ABP		MAP	HR	MAP	MAP	ABP	ABP		MAP	HR	MAP	MAP	ABP	ABP		MAP	MAP	ABP	ABP
Max Slope	Min Slope	Mean	Mean		Mean	Mean	Max Slope	Min Slope	Min Slope	Max Slope		Mean	Mean	Max Slope	Min Slope	Max Slope	Min Slope		Mean	Mean	Max Slope	Min Slope	Max Slope	Min Slope		Max Slope	Min Slope	Min Slope	Max Slope
mmHg/s	mmHg/s	BPM	mmHg		mmHg	BPM	mmHg/s	mmHg/s	mmHg/s	mmHg/s		mmHg	BPM	mmHg/s	mmHg/s	mmHg/s	mmHg/s		mmHg	BPM	mmHg/s	mmHg/s	mmHg/s	mmHg/s		mmHg/s	mmHg/s	mmHg/s	mmHg/s
15534.2	-9616.43	516.199	93.6981		61.1063	427.796	14301.4	-8198.62	-2280.82	2465.75		107.796	453.555	12821.9	-13993.1	2712.33	-2527.39		102.864	394.316	8167.8	-9832.18	3020.54	-3020.54		12871.2	-7378.76	-2280.82	2465.75
15472.6	-9678.07	516.011	94.3282		60.9662	430.011	15534.2	-9308.21	-2280.82	2465.75		106.501	456.043	12760.3	-13315.1	2712.33	-2465.75		105.175	394.618	8537.66	-9955.47	2989.72	-2989.72		13980.8	-8377.39	-2280.82	2465.75
15287.7	-10541.1	516.047	94.4525		61.0866	430.693	16520.5	-8321.91	-2342.46	2465.75		107.623	455.626	13623.3	-13438.3	2773.97	-2589.04		105.107	392.647	8075.33	-10171.2	2958.9	-2958.9		14868.5	-7489.72	-2342.46	2465.75
15041.1	-10047.9	515.011	94.1576		61.59	434.185	16027.4	-9801.36	-2342.46	2465.75		108.512	456.107	13746.6	-13315.1	2773.97	-2527.39		104.335	391.96	8476.02	-9986.29	2897.26	-2928.08		14424.6	-8821.22	-2342.46	2465.75
15164.4	-10910.9	514.64	95.6289		60.5832	432.962	14363	-9493.14	-2342.46	2465.75		107.126	455.981	14116.4	-13684.9	2773.97	-2589.04		106.339	390.01	8013.69	-9616.43	2866.43	-2866.43		12926.7	-8543.83	-2342.46	2465.75
15534.2	-10417.8	515.648					16089	-9678.07	-2342.46	2527.39		108.981	457.634	14301.4	-13006.8	2712.33	-2527.39		107.186	390.041	8013.69	-9400.67	2866.43	-2835.61		14480.1	-8710.26	-2342.46	2527.39
19109.6	-12698.6	516.313					15965.7	-10294.5	-2342.46	2527.39		106.516	460.233	14547.9	-13068.5	2650.68	-2527.39				8352.73	-8753.41	2835.61	-2835.61		14369.2	-9265.06	-2342.46	2527.39
15877.7	-10558.7	515.696	94.4531		61.0665	431.129	15543	-9299.4	-2324.85	2483.36		107.579	456.454	13702.5	-13403.1	2729.94	-2536.2		105.168	392.265	13001.7	-13403.1	2919.27	-2919.27		13988.7	-8369.46	-2324.85	2483.36
control 1					2					3					4					5						6
MAP	HR	MAP	MAP		MAP	HR	MAP	MAP		HR	MAP	MAP	MAP		HR	MAP	MAP	MAP			HR	MAP	MAP	MAP		HR	MAP	MAP	MAP
Mean	Mean	Max Slope	Min Slope		Mean	Mean	Max Slope	Min Slope		Mean	Mean	Max Slope	Min Slope		Mean	Mean	Max Slope	Min Slope			Mean	Mean	Max Slope	Min Slope		Mean	Mean	Max Slope	Min Slope
mmHg	BPM	mmHg/s	mmHg/s		mmHg	BPM	mmHg/s	mmHg/s		BPM	mmHg	mmHg/s	mmHg/s		BPM	mmHg	mmHg/s	mmHg/s			BPM	mmHg	mmHg/s	mmHg/s		BPM	mmHg	mmHg/s	mmHg/s
122.045	378.551	8244.68	-7712.77		81.4883	447.379	12267.1	-13315.1		391.568	121.097	16489.4	-10638.3		403.442	70.6664	11170.2	-11436.2			457.803	136.814	8244.68	-9042.55		492.825	111.267	13297.9	-27659.6
122.044	375.212	7180.85	-8510.64		80.4823	449.526	13315.1	-12883.5		389.882	116.582	13031.9	-11436.2		398.163	72.7711	11436.2	-19414.9			452.047	131.921	6914.89	-8776.6		490.013	110.433	13829.8	-25000
123.564	374.923	7978.72	-7446.81		79.4873	448.636	24965.7	-18493.1		393.179	106.429	7446.81	-9840.43		398.615	72.2601	13563.8	-10638.3			452.564	131.661	6117.02	-9042.55		490.221	110.76	13563.8	-26861.7
125.317	376.783	7446.81	-7712.77		79.5674	451.235	13869.8	-12945.2		394.123	108.534	9042.55	-10106.4		399.405	72.2164	10372.3	-11702.1			456.272	133.355	7712.77	-8244.68		489.684	111.279	14361.7	-30585.1
123.387	374.401	9840.43	-8510.64		80.1795	452.065	11404.1	-10109.6		393.366	110.199	7978.72	-10638.3		399.236	72.5435	11702.1	-11968.1			456.582	134.15	7446.81	-7978.72		489.38	110.477	14095.7	-25797.9
123.271	375.974	8138.3	-7978.72		80.241	449.768	15164.4	-13549.3		392.424	112.568	10797.9	-10531.9		399.772	72.0915	11648.9	-13031.9			455.054	133.58	7287.23	-8617.02		489.534	111.472	15957.4	-26329.8
123.271	375.974	8138.3	-7978.72		80.241	449.768	15164.4	-13549.3		392.424	112.568	10797.9	-10531.9		399.772	72.0915	11648.9	-13031.9			455.054	133.58	7287.23	-8617.02		489.534	111.472	15957.4	-26329.8
	SCI					Control
+dp/dt	15877.7	15543	13702.5	13001.7	13988.7			8138.3	15164.4	10797.9	11648.9	7287.23
-dp/dt	-10558.7	-9299.4	-13403.1	-13403.1	-8369.46			-7978.72	-13549.3	-10531.9	-13031.9	-8617.02
		+dp/dt	-dp/dt
	SCI	15877.7	-10558.7
		15543	-9299.4
		13702.5	-13403.1
		13001.7	-13403.1
		13988.7	-8369.46
	sum
	Control
		8138.3	-7978.72
		15164.4	-13549.3
		10797.9	-10531.9
		11648.9	-13031.9
	sum	7287.23	-8617.02

## Sheet: SAD
SAD in SCI rats: CD+NTS Losartan in CD
1				2				3				4				5
	ΔMAP	ΔHR	slope		ΔMAP	ΔHR	slope		ΔMAP	ΔHR	slope		ΔMAP	ΔHR	slope		ΔMAP	ΔHR	slope
baseline(AD)	33	-12	\	baseline(AD)	25	-18	\	baseline(AD)	24	-19	\	baseline(AD)	30	-22	\	baseline(AD)	24	-21	\
baseline(BRS)	101	-53	-0.524752	baseline(BRS)	99	-48	-0.484848	baseline(BRS)	87	-42	-0.482759	baseline(BRS)	96	-45	-0.46875	baseline(BRS)	86	-42	-0.488372
SAD(BRS)	99	-32	-0.323232	SAD(BRS)	87	-27	-0.310345	SAD(BRS)	89	-36	-0.404494	SAD(BRS)	91	-30	-0.32967	SAD(BRS)	101	-37	-0.366337
SAD(AD)	38	-4	\	SAD(AD)	30	-7	\	SAD(AD)	35	-4	\	SAD(AD)	36	-5	\	SAD(AD)	37	-6	\
LOS-10min(AD)	30	-7	\	LOS-10min(AD)	26	-10	\	LOS-10min(AD)	25	-11	\	LOS-10min(AD)	28	-11	\	LOS-10min(AD)	20	-12	\
30min(AD)	32	-8	\	30min(AD)	28	-11	\	30min(AD)	27	-6	\	30min(AD)	28	-7	\	30min(AD)	22	-9	\
60min(AD)	33	-5	\	60min(AD)	23	-9	\	60min(AD)	29	-9	\	60min(AD)	30	-8	\	60min(AD)	29	-8	\
数据汇总
	ΔMAP							ΔHR							slope
baseline(AD)	33	25	24	30	24		baseline(AD)	-12	-18	-19	-22	-21		baseline(BRS)	-0.524752	-0.484848	-0.482759	-0.46875	-0.488372
baseline(BRS)	101	99	87	96	86		baseline(BRS)	-53	-48	-42	-45	-42		SAD(BRS)	-0.323232	-0.310345	-0.404494	-0.32967	-0.366337
SAD(BRS)	99	87	89	91	101		SAD(BRS)	-32	-27	-36	-30	-37
SAD(AD)	38	30	35	36	37		SAD(AD)	-4	-7	-4	-5	-6
LOS-10min(AD)	30	26	25	28	20		LOS-10min(AD)	-7	-10	-11	-11	-12
30min(AD)	32	28	27	28	22		30min(AD)	-8	-11	-6	-7	-9
60min(AD)	33	23	29	30	29		60min(AD)	-5	-9	-9	-8	-8
	baseline(AD)	baseline(BRS)	SAD(BRS)	SAD(AD)	LOS-10min(AD)	30min(AD)	60min(AD)			baseline(AD)	baseline(BRS)	SAD(BRS)	SAD(AD)	LOS-10min(AD)	30min(AD)	60min(AD)
ΔMAP	33	101	99	38	30	32	33		ΔHR	-12	-53	-32	-4	-7	-8	-5
	25	99	87	30	26	28	23			-18	-48	-27	-7	-10	-11	-9
	24	87	89	35	25	27	29			-19	-42	-36	-4	-11	-6	-9
	30	96	91	36	28	28	30			-22	-45	-30	-5	-11	-7	-8
	24	86	101	37	20	22	29			-21	-42	-37	-6	-12	-9	-8
	baseline(BRS)	SAD(BRS)
slope	-0.524752	-0.323232
	-0.484848	-0.310345
	-0.482759	-0.404494
	-0.46875	-0.32967
	-0.488372	-0.366337
